# Supplementary material for: Variability of Bioactive Glucosinolates, Isothiocyanates and Enzyme Patterns in Horseradish Hairy Root Cultures Initiated from Different Organs
Source: Molecules. 2019 Aug 2;24(15):2828. doi: 10.3390/molecules24152828 (PMC6696319; doi:10.3390/molecules24152828)
Supplement: Supplementary file 1 [file molecules-24-02828-s001.zip]

Archive with 2 entries (2 files):
- supplementary.v6.pdf
- Table_S3_0801.csv
